# Supplementary material for: Enhancing Bioactivity through the Transfer of the 2-(Hydroxymethoxy)Vinyl Moiety: Application in the Modification of Tyrosol and Hinokitiol
Source: Molecules. 2024 Jul 21;29(14):3414. doi: 10.3390/molecules29143414 (PMC11280045; doi:10.3390/molecules29143414)
Supplement: Supplementary file 1 [file molecules-29-03414-s001.zip]

Archive with 1 entries (1 files):
- molecules-3108549-supplementary.pdf
